# Supplementary material for: Divergent activity of the gonadotropin-releasing hormone receptor gene promoter among genetic lines of pigs is partially conferred by nuclear factor (NF)-B, specificity protein (SP)1-like and GATA-4 binding sites
Source: Reprod Biol Endocrinol. 2016 Jun 29;14:36. doi: 10.1186/s12958-016-0170-0 (PMC4928339; doi:10.1186/s12958-016-0170-0)
Supplement: Additional file 1: — Raw transfection data. (XLS 90 kb) [file 12958_2016_170_MOESM1_ESM.xls]

## Sheet: Fig. 1
Vector	Assay Date	Express over pGL31	Express over pGL32	Express over pGL33	Avg	Avg of Avg	Std Dev	SEM
pGL3	2003-06-11	0.06735	0.061377	0.061225	0.0633173
		1.06369	0.969355	0.966955	1
pGL3	2003-06-18	0.100855	0.100943	0.10179	0.101196
		0.99663	0.9975	1.00587	1
pGL3	2003-07-09	0.104653	0.097648	0.100728	0.10101
		1.03607	0.966719	0.997211	1	1	0.032703	0.010901
C1900pGL3	2003-06-11	0.301874	0.31567	0.280721	0.299422
		4.76764	4.98552	4.43356	4.72891
C1900pGL3	2003-06-18	0.410162	0.389117	0.311288	0.370189
		4.05314	3.84518	3.07609	3.65814
C1900pGL3	2003-07-09	1.19582	1.12338	1.07339	1.13087
		11.8387	11.1215	10.6266	11.1956	6.52756	3.55679	1.1856
I1900pGL3	2003-06-11	2.23926	1.91676	1.79431	1.98344
		35.3657	30.2723	28.3384	31.3255
I1900pGL3	2003-06-18	0.757122	0.700289	0.741551	0.749336
		7.48174	6.92013	7.32787	7.24324
I1900pGL3	2003-07-09	2.23304	2.31135	2.4074	2.31727
		22.1072	22.8825	23.8334	22.941	20.5032	10.7511	3.5837
M1900pGL3	2003-06-11	1.68223	2.01742	2.02399	1.90788
		26.5682	31.862	31.9658	30.132
M1900pGL3	2003-06-18	2.87146	2.57141	2.65658	2.76402
		28.3753	25.4102	26.2518	26.6791
M1900pGL3	2003-07-09	2.95523	2.74423	2.686	2.79515
		29.2569	27.1679	26.5915	27.6721	28.1611	2.41402	0.804672
C5000pGL3	2003-06-11	1.82398	1.80986	1.75353	1.79579
		28.8069	28.584	27.6943	28.3617
C5000pGL3	2003-06-18	1.28757	1.18767	1.21213	1.22912
		12.7235	11.7363	11.978	12.146
C5000pGL3	2003-07-09	1.59302	1.48214	1.3754	1.48352
		15.771	14.6733	13.6166	15.2221	18.5766	7.58247	2.52749
I5000pGL3	2003-06-11	2.45987	2.44451	2.26981	2.39139
		38.8498	38.6072	35.8481	37.7684
I5000pGL3	2003-06-18	1.47335	1.50561	1.4972	1.49205
		14.5594	14.8782	14.795	14.7442
I5000pGL3	2003-07-09	3.08062	2.94161	3.05066	3.0243
		30.4983	29.1221	30.2017	29.8102	27.4409	10.1795	3.39318
M5000pGL3	2003-06-11	3.71181	3.85837	3.62822	3.7328
		58.6223	60.937	57.3021	57.9622
M5000pGL3	2003-06-18	4.38489	4.8255	4.99279	4.73439
		43.3306	47.6847	49.3378	46.7844
M5000pGL3	2003-07-09	4.43426	4.31166	4.21461	4.32018
		43.8994	42.6857	41.7248	42.77	49.1722	7.53767	2.51256
m600pGL3	2003-06-11	2.36182	2.49277	2.21897	2.35785
		37.3014	39.3694	35.0453	37.2387
m600pGL3	2003-06-18	3.61645	3.43343	3.4881	3.55227
		35.7371	33.9285	34.4687	34.7114
m600pGL3	2003-07-09	4.35297	4.70922	4.45965	4.50728
		43.0946	46.6215	44.1508	44.6223	38.8575	4.70056	1.56685

## Sheet: Fig. 2
Well	Cells	Vector	Trt	pGL3	B-gal		triplicate avg	Express over pGL3
A01	NA	NA	NA	27	40	0.675
A02	aT3	pGL3	NA	3309	41505	0.0797253
A04	aT3	pGL3	NA	5056	71635	0.07058
A06	aT3	pGL3	NA	3760	48023	0.0782958	0.0762004
A08	aT3	C5000pGL3	NA	62044	148671	0.417324
A10	aT3	C5000pGL3	NA	76440	179018	0.426996
A12	aT3	C5000pGL3	NA	73817	146734	0.503067	0.449129	5.89405
B01	aT3	I5000pGL3	NA	119216	139445	0.854932
B03	aT3	I5000pGL3	NA	123643	140845	0.877866
B05	aT3	I5000pGL3	NA	120465	130680	0.921832	0.884877	11.6125
B07	aT3	M5000pGL3	NA	142530	109811	1.29796
B09	aT3	M5000pGL3	NA	167034	112108	1.48994
B11	aT3	M5000pGL3	NA	181314	131980	1.3738	1.38723	18.205
C02	aT3	muCSF1pGL3	NA	6665	117868	0.0565463
C04	aT3	muCSF1pGL3	NA	6897	135051	0.0510696
C06	aT3	muCSF1pGL3	NA	9346	128149	0.0729307	0.0601822	0.789789
C08	aT3	muISF1pGL3	NA	10548	95356	0.110617
C10	aT3	muISF1pGL3	NA	12606	121709	0.103575
C12	aT3	muISF1pGL3	NA	14210	127184	0.111728	0.10864	1.42571
D01	aT3	muMSF1pGL3	NA	10242	69375	0.147632
D03	aT3	muMSF1pGL3	NA	15045	105572	0.142509
D05	aT3	muMSF1pGL3	NA	15421	96466	0.159859	0.15	1.9685
D07	aT3	m600pGL3	NA	125339	81623	1.53558
D09	aT3	m600pGL3	NA	144692	99745	1.45062
D11	aT3	m600pGL3	NA	118725	110202	1.07734	1.35451	17.7757
		Treatment				mean	std dev	SEM
		pGL3	0.0797253	0.07058	0.0782958	0.0762004	0.00491958	0.00284032
		pGL3	1.04626	0.926242	1.0275	1	0.0645611	0.0372744
		C5000pGL3	0.417324	0.426996	0.503067	0.449129	0.0469611	0.027113
		C5000pGL3	5.47667	5.6036	6.60189	5.89405	0.616285	0.355812
		I5000pGL3	0.854932	0.877866	0.921832	0.884877	0.0339965	0.0196279
		I5000pGL3	11.2195	11.5205	12.0975	11.6125	0.446146	0.257583
		M5000pGL3	1.29796	1.48994	1.3738	1.38723	0.0966928	0.0558256
		M5000pGL3	17.0335	19.5529	18.0288	18.205	1.26893	0.732615
		muCSF1pGL3	0.0565463	0.0510696	0.0729307	0.0601822	0.0113751	0.0065674
		muCSF1pGL3	0.742074	0.670201	0.957091	0.789789	0.149278	0.0861859
		muISF1pGL3	0.110617	0.103575	0.111728	0.10864	0.00442147	0.00255274
		muISF1pGL3	1.45166	1.35924	1.46624	1.42571	0.0580243	0.0335003
		muMSF1pGL3	0.147632	0.142509	0.159859	0.15	0.00891412	0.00514657
		muMSF1pGL3	1.93742	1.87019	2.09788	1.9685	0.116983	0.06754

## Sheet: Fig. 3
Vector	Assay Date	Express over pGL31	Express over pGL32	Express over pGL33	Avg	Avg of Avg	Std Dev	SEM
pGL3	2003-10-08	0.142482	0.135459	0.144477	0.140806
		1.0119	0.962026	1.02607	1
pGL3	2003-10-15	0.182061	0.173437	0.177745	0.177748
		1.02427	0.975748	0.999985	1
pGL3	2003-10-22	0.183213	0.200961	0.206362	0.196845
		0.930746	1.02091	1.04835	1	1	0.0370996	0.0123665
C/M5000pGL3	2003-10-08	1.1845	1.08102	1.10316	1.12289
		8.4123	7.67734	7.83462	7.97475
C/M5000pGL3	2003-10-15	1.86275	1.94182	1.82808	1.87755
		10.4797	10.9246	10.2847	10.563
C/M5000pGL3	2003-10-22	1.16741	1.11471	1.15876	1.14696
		5.9306	5.66285	5.88663	5.82669	8.12149	2.07069	0.690229
M/C5000pGL3	2003-10-08	4.48224	4.30722	4.79051	4.52666
		31.8327	30.5897	34.0221	32.1482
M/C5000pGL3	2003-10-15	7.04408	6.62681	6.50431	6.7742
		39.6297	37.2821	36.5929	37.8349
M/C5000pGL3	2003-10-22	7.34546	7.72537	8.20079	7.75721
		37.3159	39.2459	41.6611	39.4076	36.4636	3.67595	1.22532
C5000pGL3	2003-10-08	1.95905	2.16587	1.99073	2.03855
		13.9131	15.3819	14.1381	14.4777
C5000pGL3	2003-10-15	2.08011	1.92766	2.05697	2.02158
		11.7026	10.8449	11.5724	11.3733
C5000pGL3	2003-10-22	1.6886	1.64858	1.72272	1.68663
		8.57832	8.375	8.75164	8.47666	11.4426	2.60231	0.867436
M5000pGL3	2003-10-08	5.17155	6.02613	5.85523	5.6843
		36.7282	42.7974	41.5837	39.1559
M5000pGL3	2003-10-15	9.76563	10.371	10.1748	10.1038
		54.941	58.3466	57.2428	56.8435
M5000pGL3	2003-10-22	10.5119	10.1713	10.36	10.3477
		53.4018	51.6715	52.63	52.5678	49.5224	7.63728	2.54576

## Sheet: Fig. 4
Vector	Assay Date	Express over pGL31	Express over pGL32	Express over pGL33	Avg over pGL3	Avg over control	Std Dev	SEM
pGL3	2004-02-15	0.967662	1.03104	1.0013
pGL3	2004-02-25	1.00439	0.954721	1.04089
pGL3	2004-03-26	0.958743	0.982791	1.05847
pGL3	2004-02-27	0.958338	1.09325	0.948415	1		0.0469628	0.013557
500pGL3	2004-02-15	1.25231	1.09811	1.06418
500pGL3	2004-02-25	1.14767	1.143	1.40686
500pGL3	2004-03-26	1.18223	1.20991	1.01234
500pGL3	2004-02-27	3.87675	3.92825	3.61422	1.82798		1.19926	0.346195
I500pGL3	2004-02-15	1.36268	1.25068	1.29028
I500pGL3	2004-02-25	1.60667	1.53919	1.82992
I500pGL3	2004-03-26	2.25851	1.98956	2.28258
I500pGL3	2004-02-27	2.39532	2.28248	2.62151	1.89245	1.03527	0.47651	0.137557
M500pGL3	2004-02-15	2.95044	2.64243	2.98593
M500pGL3	2004-02-25	3.01551	2.82711	3.25039
M500pGL3	2004-03-26	8.33401	7.17525	7.79452
M500pGL3	2004-02-27	3.06043	2.91091	3.02142	4.16403	2.27794	2.19188	0.632741
1000pGL3	2004-02-15	1.67762	1.78558	1.72923
1000pGL3	2004-02-25	1.75383	1.86453	1.92691
1000pGL3	2004-03-26	3.20136	3.57324	4.28436
1000pGL3	2004-02-27	6.798	7.01309	6.94063	3.5457		2.20198	0.635656
I1000pGL3	2004-02-15	4.88918	3.86985	3.88335
I1000pGL3	2004-02-25	2.66247	2.67777	2.97823
I1000pGL3	2004-03-26	9.06631	8.7354	8.2769
I1000pGL3	2004-02-27	12.4166	11.8404	12.5041	6.98338	1.96954	3.92672	1.13355
M1000pGL3	2004-02-15	4.48658	4.17189	3.91879
M1000pGL3	2004-02-25	5.06265	5.33178	6.10052
M1000pGL3	2004-03-26	10.3072	11.5169	12.4761
M1000pGL3	2004-02-27	5.91362	5.41224	5.61654	6.69291	1.88761	2.96903	0.857084
1400pGL3	2004-02-15	3.58191	3.40432	3.76823
1400pGL3	2004-02-25	3.52804	3.65095	3.97104
1400pGL3	2004-03-26	4.19185	3.54768	3.59559
1400pGL3	2004-02-27	7.67116	9.71965	13.0304	5.30507		3.14261	0.907192
I1400pGL3	2004-02-15	5.85763	6.22864	6.18947
I1400pGL3	2004-02-25	6.49325	6.47642	7.16908
I1400pGL3	2004-03-26	11.3937	12.1615	12.1432
I1400pGL3	2004-02-27	19.1716	18.7045	21.1631	11.096	2.09159	5.72017	1.65127
M1400pGL3	2004-02-15	8.58337	7.38802	8.47361
M1400pGL3	2004-02-25	8.87923	8.83222	10.3784
M1400pGL3	2004-03-26	24.2586	27.6309	23.9097
M1400pGL3	2004-02-27	24.0823	22.795	23.6852	16.5747	3.12432	8.26903	2.38706
1900pGL3	2004-02-15	6.01322	5.86131	5.22954
1900pGL3	2004-02-25	7.65992	8.0044	8.77439
1900pGL3	2004-03-26	10.7665	11.5427	11.4636
1900pGL3	2004-02-27	9.88828	10.0461	10.5675	8.81813		2.24471	0.647991
I1900pGL3	2004-02-15	10.3479	9.00886	9.58993
I1900pGL3	2004-02-25	15.5291	13.4826	14.6013
I1900pGL3	2004-03-26	21.6315	18.948	21.0285
I1900pGL3	2004-02-27	18.1566	18.3034	18.2841	15.7426	1.78526	4.37447	1.2628
M1900pGL3	2004-02-15	24.4693	26.3397	22.7506
M1900pGL3	2004-02-25	29.403	25.7309	29.2669
M1900pGL3	2004-03-26	19.9332	25.4232	26.1993
M1900pGL3	2004-02-27	27.7089	27.6387	30.0909	26.2462	2.97639	2.92536	0.84448

## Sheet: Fig. 6
Vector	Trt	pGL3-Luc	B-gal				Mean	std dev	SEM
pGL3	NA	859	394	2.1802		1.19632
pGL3	NA	1014	711	1.42616		0.78256
pGL3	NA	843	453	1.86093	1.82243	1.02112
pGL3	NA	1502	6514	0.23058		1.17818
pGL3	NA	1767	10447	0.169139		0.86424
pGL3	NA	1768	9434	0.187407	0.195709	0.957581
pGL3	NA	1238	5784	0.214039		0.888835
pGL3	NA	1435	4799	0.299021		1.24174
pGL3	NA	1243	5937	0.209365	0.240808	0.869427
pGL3	NA	137	110	1.24545		0.732001
pGL3	NA	145	136	1.06618		0.626633
pGL3	NA	229	82	2.79268	1.70144	1.64137
pGL3	NA	186	448	0.415179		1.07082
pGL3	NA	199	632	0.314873		0.812116
pGL3	NA	191	441	0.433107	0.38772	1.11706	1	0.253924	0.065563
C5000pGL3	NA	3163	218	14.5092		7.96144
C5000pGL3	NA	7247	289	25.0761		13.7597
C5000pGL3	NA	1929	223	8.65022	16.0785	4.74653
C5000pGL3	NA	6028	4032	1.49504		7.6391
C5000pGL3	NA	7533	5249	1.43513		7.33298
C5000pGL3	NA	6896	3337	2.06653	1.66557	10.5592
C5000pGL3	NA	5605	2319	2.41699		10.037
C5000pGL3	NA	5510	1473	3.74067		15.5338
C5000pGL3	NA	3602	1494	2.41098	2.85621	10.012
C5000pGL3	NA	909	81	11.2222		6.59573
C5000pGL3	NA	986	82	12.0244		7.06719
C5000pGL3	NA	1221	422	2.89336	8.71333	1.70054
C5000pGL3	NA	1443	427	3.37939		8.71607
C5000pGL3	NA	1627	351	4.63533		11.9554
C5000pGL3	NA	1527	240	6.3625	4.79241	16.4101	9.33512	3.95073	1.02007
3490NF-κBmupGL3	NA	1382	278	4.97122		2.7278
3490NF-κBmupGL3	NA	1477	271	5.45018		2.99061
3490NF-κBmupGL3	NA	1311	386	3.39637	4.60593	1.86365
3490NF-κBmupGL3	NA	2265	3099	0.730881		3.73453
3490NF-κBmupGL3	NA	2144	3289	0.65187		3.33081
3490NF-κBmupGL3	NA	2095	2569	0.815492	0.732748	4.16686
3490NF-κBmupGL3	NA	1708	1650	1.03515		4.29866
3490NF-κBmupGL3	NA	2151	2672	0.805015		3.34297
3490NF-κBmupGL3	NA	1570	1884	0.833333	0.891167	3.46057
3490NF-κBmupGL3	NA	472	230	2.05217		1.20614
3490NF-κBmupGL3	NA	471	102	4.61765		2.71397
3490NF-κBmupGL3	NA	487	853	0.570926	2.41358	0.335555
3490NF-κBmupGL3	NA	731	482	1.5166		3.91158
3490NF-κBmupGL3	NA	1239	393	3.15267		8.13132
3490NF-κBmupGL3	NA	841	238	3.53361	2.73429	9.11384	3.68859	2.28691	0.590478
M5000pGL3	NA	18432	215	85.7302		47.0417
M5000pGL3	NA	21282	237	89.7975		49.2735
M5000pGL3	NA	14384	266	54.0752	76.5343	29.672
M5000pGL3	NA	16245	2154	7.54178		38.5357
M5000pGL3	NA	14754	3267	4.51607		23.0754
M5000pGL3	NA	9235	1475	6.26102	6.10629	31.9915
M5000pGL3	NA	27234	1578	17.2586		71.6693
M5000pGL3	NA	23004	1446	15.9087		66.0639
M5000pGL3	NA	20387	1143	17.8364	17.0012	74.0689
M5000pGL3	NA	2927	156	18.7628		11.0276
M5000pGL3	NA	3101	99	31.3232		18.4099
M5000pGL3	NA	50	51	0.980392	25.043	0.576214
M5000pGL3	NA	4629	258	17.9419		46.2754
M5000pGL3	NA	5723	293	19.5324		50.3777
M5000pGL3	NA	2220	243	9.1358	15.5367	23.5629	41.5032	19.8632	5.30865
3490GATAmupGL3	NA	4295	202	21.2624		11.667
3490GATAmupGL3	NA	4942	219	22.5662		12.3825
3490GATAmupGL3	NA	5512	219	25.1689	22.9992	13.8107
3490GATAmupGL3	NA	11642	3484	3.34156		17.0741
3490GATAmupGL3	NA	9929	2400	4.13708		21.139
3490GATAmupGL3	NA	12952.8	2714	4.77257	4.08374	24.386
3490GATAmupGL3	NA	12141	1437	8.44885		35.0854
3490GATAmupGL3	NA	12775	949	13.4615		55.9015
3490GATAmupGL3	NA	9592	1473	6.51188	9.47409	27.0418
3490GATAmupGL3	NA	2245	111	20.2252		11.8871
3490GATAmupGL3	NA	1933	214	9.03271		5.30887
3490GATAmupGL3	NA	1948	89	21.8876	17.0485	12.8642
3490GATAmupGL3	NA	3526	402	8.77114		22.6224
3490GATAmupGL3	NA	1942	190	10.2211		26.362
3490GATAmupGL3	NA	1585	190	8.34211	9.11143	21.5158	21.2699	12.3026	3.17653

## Sheet: Fig. 9
Vector	Assay Date	Express over pGL31	Express over pGL32	Express over pGL33	Avg	Avg of Avg	Std Dev	SEM
pGL3	2005-06-19	0.132915	0.147901	0.15713	0.145982
		0.910488	1.01315	1.07636	1
pGL3	2005-06-22	0.164639	0.153937	0.147447	0.155341
		1.05986	0.990962	0.949181	1
pGL3	2005-06-27	0.18956	0.191384	0.24071	0.207218
		0.914785	0.923589	1.16163	1	1	0.0862316	0.0287439
MmuNFkBpGL3	2005-06-19	5.55822	5.24261	5.51706	5.4393
		38.0748	35.9128	37.7928	37.2601
MmuNFkBpGL3	2005-06-22	5.26457	5.1525	5.49366	5.30357
		33.8904	33.169	35.3652	34.1415
MmuNFkBpGL3	2005-06-27	7.53716	9.14126	8.54499	8.4078
		36.3731	44.1143	41.2367	40.5747	37.3254	3.49977	1.16659
MmuSp1pGL3	2005-06-19	5.83045	5.74753	7.30336	6.29378
		39.9395	39.3715	50.0292	43.1134
MmuSp1pGL3	2005-06-22	4.9347	4.96079	5.3476	5.14115
		31.7669	31.9349	34.4249	32.7089
MmuSp1pGL3	2005-06-27	9.25971	7.86261	9.10226	8.74153
		44.6859	37.9437	43.926	42.1852	39.3358	6.14943	2.04981
Mmu1240pGL3	2005-06-19	4.4061	4.87448	4.82473	4.70177
		30.1825	33.391	33.0502	32.2079
Mmu1240pGL3	2005-06-22	7.46645	5.0859	5.37124	5.97453
		48.0649	32.7403	34.5771	38.4608
Mmu1240pGL3	2005-06-27	6.24195	5.94654	30.8414	14.3433
		30.1226	28.697	148.835	29.4098	33.3595	6.07773	2.1488
M5000pGL3	2005-06-19	7.85093	23.6548	8.59773	13.3678
		53.7802	162.039	58.8958	56.338
M5000pGL3	2005-06-22	6.83886	6.85431	7.81365	7.16894
		44.0249	44.1243	50.3	46.1497
M5000pGL3	2005-06-27	10.6082	7.87504	13.4139	10.6324
		51.1933	38.0037	64.7335	51.3102	51.266	8.6434	3.0559

## Sheet: Fig. 11
Vector	Trt	pGL3-Luc	B-gal				triplicate avg
pGL3	NA	8713	39239	0.222049		0.730417
pGL3	NA	7100	20609	0.34451		1.13324
pGL3	NA	7402	21427	0.345452	0.304004	1.13634	1
pGL3	NA	714	4244	0.168238		1.01838
pGL3	NA	837	5360	0.156157		0.94525
pGL3	NA	986	5759	0.17121	0.165202	1.03637	1
pGL3	NA	838	5123	0.163576		1.0624
pGL3	NA	1119	7155	0.156394		1.01575
pGL3	NA	792	5580	0.141935	0.153969	0.921847	1
pGL3	NA	2615	18222	0.143508		0.8528
pGL3	NA	2778	20995	0.132317		0.786299
pGL3	NA	1953	8528	0.22901	0.168278	1.3609	1
pGL3	NA	11071	39695	0.278902		0.945114
pGL3	NA	10910	40954	0.266396		0.902738
pGL3	NA	9507	27962	0.339997	0.295098	1.15215	1	1	0.159717	0.0412387
M5000pGL3	NA	141499	4672	30.2866		99.6258
M5000pGL3	NA	157166	7011	22.4171		73.7394
M5000pGL3	NA	128701	5769	22.3091		73.3842	82.2498
M5000pGL3	NA	14539	2213	6.56981		39.7685
M5000pGL3	NA	17027	1838	9.26387		56.0762
M5000pGL3	NA	15776	1755	8.98917		54.4134	50.086
M5000pGL3	NA	8881	1666	5.33073		34.6222
M5000pGL3	NA	21394	3534	6.05376		39.3182
M5000pGL3	NA	16765	1821	9.20648		59.7945	44.5783
M5000pGL3	NA	64789	7923	8.17733		48.594
M5000pGL3	NA	66709	4731	14.1004		83.7921
M5000pGL3	NA	42332	4372	9.68253		57.5387	63.3083
M5000pGL3	NA	192319	13232	14.5344		49.2527
M5000pGL3	NA	175617	13441	13.0658		44.276
M5000pGL3	NA	154436	17497	8.82643		29.9101	41.1463	56.2737	19.3242	4.98948
M4340pGL3	NA	130365	5161	25.2596		83.0899
M4340pGL3	NA	142841	8843	16.153		53.1342	68.1121
M4340pGL3	NA	19558	3200	6.11188		36.9965
M4340pGL3	NA	21163	3038	6.9661		42.1673
M4340pGL3	NA	13145	1919	6.84992		41.464	40.2093
M4340pGL3	NA	13910	2473	5.62475		36.5318
M4340pGL3	NA	19855	3466	5.72851		37.2057
M4340pGL3	NA	10118	2138	4.73246		30.7365	34.8247
M4340upGL3	NA	77064	9274	8.30968		49.3805
M4340upGL3	NA	84435	12778	6.60784		39.2673
M4340upGL3	NA	66447	5852	11.3546		67.4749	52.0409
M4340pGL3	NA	229752	27407	8.38297		28.4074
M4340pGL3	NA	223101	20392	10.9406		37.0745	32.7409	44.8408	15.3636	4.26109
